# Supplementary material for: Subclinical Myocardial Dysfunction in Patients with Persistent Dyspnea One Year after COVID-19
Source: Diagnostics (Basel). 2021 Dec 28;12(1):57. doi: 10.3390/diagnostics12010057 (PMC8775030; doi:10.3390/diagnostics12010057)
Supplement: Supplementary file 1 [file diagnostics-12-00057-s001.zip]

Archive with 1 entries (1 files):
- diagnostics-1512092-supplementary.pdf
